# Supplementary material for: Intact Type I Interferon Receptor Signaling Prevents Hepatocellular Necrosis but Not Encephalitis in a Dose-Dependent Manner in Rift Valley Fever Virus Infected Mice
Source: Int J Mol Sci. 2022 Oct 18;23(20):12492. doi: 10.3390/ijms232012492 (PMC9603964; doi:10.3390/ijms232012492)
Supplement: Supplementary file 1 [file ijms-23-12492-s001.zip]

Archive with 1 entries (1 files):
- ijms-1893589-supplementary.pdf
